# Supplementary material for: Antiviral Cyclopropane Acids from Deep-Sea-Derived Fungus Aspergillus sydowii
Source: Mar Drugs. 2022 Jun 23;20(7):410. doi: 10.3390/md20070410 (PMC9321810; doi:10.3390/md20070410)
Supplement: Supplementary file 1 [file marinedrugs-20-00410-s001.zip]

Archive with 1 entries (1 files):
- marinedrugs-1773871-supplementary.pdf
